# Supplementary material for: Importance of between and within Subject Variability in Extracellular Vesicle Abundance and Cargo when Performing Biomarker Analyses
Source: Cells. 2021 Feb 24;10(3):485. doi: 10.3390/cells10030485 (PMC7996254; doi:10.3390/cells10030485)
Supplement: Supplementary file 1 [file cells-10-00485-s001.zip]

Archive with 4 entries (3 files):
- Supplementary data/
- Supplementary data/Supplementary Figures Cells .pdf
- Supplementary data/Supplementary Table S1 .pdf
- Supplementary data/Supplementary Table.pdf
